# Supplementary material for: Assessing the Clinical Relevance of Soluble PD-1 and PD-L1: A Multi-Cohort Study Across Diverse Tumor Types and Prognostic Implications
Source: Biomedicines. 2025 Feb 17;13(2):500. doi: 10.3390/biomedicines13020500 (PMC11852959; doi:10.3390/biomedicines13020500)
Supplement: Supplementary file 1 [file biomedicines-13-00500-s001.zip]

Archive with 1 entries (1 files):
- biomedicines-3429068-supplementary.pdf
